# Supplementary material for: Heterologous Prime-Boost with ChAdOx1-VZV Establishes Dual-Layer Immunogenicity Conferring Protective Potential Against Herpes Zoster
Source: Vaccines (Basel). 2025 Dec 5;13(12):1226. doi: 10.3390/vaccines13121226 (PMC12737615; doi:10.3390/vaccines13121226)
Supplement: Supplementary file 1 [file vaccines-13-01226-s001.zip]

Archive with 1 entries (1 files):
- vaccines-3989263-supplementary.pdf
